# Supplementary material for: Nanostructured Aluminum Oxyhydroxide—A Prospective Support for Functional Porphyrin-Based Materials
Source: Int J Mol Sci. 2023 Jul 29;24(15):12165. doi: 10.3390/ijms241512165 (PMC10418628; doi:10.3390/ijms241512165)
Supplement: Supplementary file 1 [file ijms-24-12165-s001.zip]

Archive with 1 entries (1 files):
- ijms-2492705-supplementary.pdf
